# Supplementary material for: Bacilladnaviridae: refined taxonomy and new insights into the biology and evolution of diatom-infecting DNA viruses
Source: J Gen Virol. 2025 Mar 12;106(3):002084. doi: 10.1099/jgv.0.002084 (PMC11903649; doi:10.1099/jgv.0.002084)
Supplement: Supplementary Data Sheet 1. [file jgv-106-02084-s002.xlsx]

## Sheet: Sheet1
	AB971658	AB971659	AB971660	AB597949	MN229503	MN229504	KY405007	KY405006	AB553581	MH617734	AB193315	AB844272	MH616678	OM154944	OM154950	OM154938	OM154945	OM154949	AB781089	OM154948	OM154943	KF133809	OM154939	OM154942	OM154940	OM154941	KY405008	OM154947	OM154946	LC379168
AB971658	100.001
AB971659	99.901	100.001
AB971660	96.601	96.601	100.001
AB597949	65.701	65.801	66.201	100.001
MN229503	59.901	60.001	59.901	60.301	100.001
MN229504	60.301	60.201	59.401	58.401	89.401	100.001
KY405007	59.501	59.501	59.201	60.601	88.401	88.101	100.001
KY405006	60.801	60.901	61.001	59.501	63.901	64.101	65.101	100.001
AB553581	59.801	59.801	59.801	61.001	59.801	59.601	59.301	59.401	100.001
MH617734	60.201	60.201	60.601	60.201	60.701	59.601	59.401	60.701	61.901	100.001
AB193315	59.201	59.101	59.001	59.701	58.901	59.301	60.201	59.601	61.701	62.101	100.001
AB844272	58.301	58.301	58.601	58.701	58.601	58.401	59.201	58.001	59.601	61.301	60.801	100.001
MH616678	59.601	59.501	58.701	58.401	59.101	59.201	59.701	59.501	59.301	60.101	59.601	60.701	100.001
OM154944	61.401	61.401	62.101	60.901	59.601	59.201	60.501	61.201	60.501	60.001	60.601	61.401	59.301	100.001
OM154950	61.701	61.801	61.501	60.601	60.301	60.801	60.401	61.701	61.401	60.201	61.401	61.401	60.501	64.601	100.001
OM154938	60.801	60.801	61.101	60.801	57.401	59.601	57.401	59.701	59.301	57.801	59.501	59.201	59.601	59.001	60.201	100.001
OM154945	61.501	61.501	61.901	59.701	58.001	58.601	57.701	59.301	59.501	58.101	59.601	58.601	58.001	59.601	60.501	91.801	100.001
OM154949	59.501	59.501	59.501	60.201	58.501	57.301	58.401	60.201	58.701	60.201	59.501	61.001	60.401	60.501	62.601	61.601	61.401	100.001
AB781089	57.901	57.801	57.601	59.101	60.701	58.201	59.401	58.201	57.701	58.701	59.201	58.101	58.501	60.501	60.901	59.701	59.501	60.401	100.001
OM154948	60.601	60.601	61.201	61.101	59.401	60.601	60.501	59.901	60.801	60.801	60.101	58.801	60.601	60.401	62.001	60.401	61.401	60.901	60.401	100.001
OM154943	61.001	60.701	60.401	59.101	59.701	59.601	58.801	57.401	58.901	60.301	58.601	59.701	59.301	59.801	60.701	59.501	59.701	60.201	58.801	61.201	100.001
KF133809	58.101	58.201	57.701	58.401	60.201	60.101	60.801	59.901	59.101	58.601	57.701	59.001	58.701	63.201	62.401	63.601	61.101	61.801	56.901	62.701	62.901	100.001
OM154939	59.501	59.401	60.001	59.201	57.801	58.401	57.601	57.501	59.301	58.901	58.801	58.901	59.101	58.901	60.001	59.201	59.401	58.201	58.301	59.401	59.001	58.901	100.001
OM154942	58.601	58.601	59.101	59.901	58.601	58.701	58.601	58.201	60.801	58.101	58.301	58.101	59.201	58.101	60.201	59.201	59.001	58.301	58.801	60.101	56.901	57.701	80.001	100.001
OM154940	60.401	60.401	60.401	59.701	58.901	58.701	58.801	57.801	59.301	58.101	58.201	58.101	58.001	59.101	60.001	57.601	56.801	59.801	58.801	57.801	57.001	58.601	64.901	61.101	100.001
OM154941	59.401	59.501	59.601	57.901	58.801	58.401	59.001	58.701	58.501	57.201	58.601	57.701	59.501	58.501	59.801	60.101	59.501	59.801	57.601	59.801	57.801	59.101	61.301	61.401	62.501	100.001
KY405008	58.901	59.001	59.101	58.001	58.701	59.001	59.101	58.601	58.601	57.601	58.501	57.801	59.501	58.601	59.201	60.301	59.901	58.901	58.001	59.701	58.701	59.301	61.701	62.201	62.601	99.601	100.001
OM154947	58.501	58.701	58.201	59.101	60.101	59.301	60.401	58.401	58.801	58.701	60.001	57.901	58.301	59.801	61.601	59.701	60.001	59.401	58.501	61.101	58.701	60.501	60.401	60.401	60.001	59.901	60.201	100.001
OM154946	59.001	59.001	59.901	57.801	60.301	58.801	58.801	59.101	56.201	58.201	58.101	57.901	58.101	59.001	60.401	59.501	60.201	58.901	56.501	60.201	59.301	57.901	59.601	58.801	59.401	59.401	59.501	58.501	100.001
LC379168	58.601	58.601	58.801	58.501	59.501	59.601	58.101	59.301	57.201	57.901	58.201	56.601	57.201	59.601	60.901	58.701	59.501	59.501	57.701	60.401	57.701	58.901	59.601	57.201	59.401	56.701	56.801	57.701	57.301	100.001
